# Supplementary material for: Acute pancreatitis promotes the generation of two different exosome populations
Source: Sci Rep. 2019 Dec 27;9:19887. doi: 10.1038/s41598-019-56220-5 (PMC6934470; doi:10.1038/s41598-019-56220-5)
Supplement: Supplementary file 1 — Table S1 [file 41598_2019_56220_MOESM1_ESM.xlsx]

## Sheet: Supl.Inf. II .- Proteins
Acute pancreatitis promotes the generation of two different exosome populations
Jiménez-Alesanco A1+, Marcuello M2+, Pastor-Jiménez M1, López-Puerto L1, Bonjoch L1, Gironella M2, Carrascal M3, Abian J3, de-Madaria E4, Closa D1*
Accession	Description	ΣCoverage	Σ# Proteins	Σ# Unique Peptides	Σ# Peptides	Σ# PSMs	# AAs	MW [kDa]	calc. pI
P02091	Hemoglobin subunit beta-1 OS=Rattus norvegicus OX=10116 GN=Hbb PE=1 SV=3 - [HBB1_RAT]	73.47	1	3	10	564	147	15.9692	8.07471
P02770	Serum albumin OS=Rattus norvegicus OX=10116 GN=Alb PE=1 SV=2 - [ALBU_RAT]	72.37	1	50	50	8390	608	68.6861	6.48096
P11517	Hemoglobin subunit beta-2 OS=Rattus norvegicus OX=10116 PE=1 SV=2 - [HBB2_RAT]	72.11	1	3	10	564	147	15.9723	8.79248
P04639	Apolipoprotein A-I OS=Rattus norvegicus OX=10116 GN=Apoa1 PE=1 SV=2 - [APOA1_RAT]	65.64	1	17	17	283	259	30.0432	5.74463
P01946	Hemoglobin subunit alpha-1/2 OS=Rattus norvegicus OX=10116 GN=Hba1 PE=1 SV=3 - [HBA_RAT]	55.63	1	8	8	958	142	15.3188	7.97217
P14480	Fibrinogen beta chain OS=Rattus norvegicus OX=10116 GN=Fgb PE=1 SV=4 - [FIBB_RAT]	55.32	2	25	25	190	479	54.2007	7.78174
P12346	Serotransferrin OS=Rattus norvegicus OX=10116 GN=Tf PE=1 SV=3 - [TRFE_RAT]	53.58	1	38	38	1602	698	76.3456	7.28369
P62804	Histone H4 OS=Rattus norvegicus OX=10116 GN=Hist1h4b PE=1 SV=2 - [H4_RAT]	50.49	1	5	5	35	103	11.3604	11.356
P01835	Ig kappa chain C region, B allele OS=Rattus norvegicus OX=10116 PE=1 SV=1 - [KACB_RAT]	49.06	2	5	5	75	106	11.5935	5.16064
P02650	Apolipoprotein E OS=Rattus norvegicus OX=10116 GN=Apoe PE=1 SV=2 - [APOE_RAT]	48.4	1	18	18	107	312	35.7313	5.2749
P20767	Ig lambda-2 chain C region OS=Rattus norvegicus OX=10116 PE=4 SV=1 - [LAC2_RAT]	46.15	1	4	4	7	104	11.3106	5.98584
Q63041	Alpha-1-macroglobulin OS=Rattus norvegicus OX=10116 GN=A1m PE=1 SV=1 - [A1M_RAT]	44.2	1	60	60	3805	1500	167.019	6.90283
P08650	Complement C5 (Fragment) OS=Rattus norvegicus OX=10116 GN=C5 PE=1 SV=2 - [CO5_RAT]	42.86	1	4	4	7	77	8.97554	8.89502
P01026	Complement C3 OS=Rattus norvegicus OX=10116 GN=C3 PE=1 SV=3 - [CO3_RAT]	41.07	2	70	70	1459	1663	186.342	6.53662
P06866	Haptoglobin OS=Rattus norvegicus OX=10116 GN=Hp PE=1 SV=3 - [HPT_RAT]	40.35	1	15	15	157	347	38.5385	6.53662
P20760	Ig gamma-2A chain C region OS=Rattus norvegicus OX=10116 GN=Igg-2a PE=1 SV=1 - [IGG2A_RAT]	39.44	1	7	10	125	322	35.1634	7.6792
P20059	Hemopexin OS=Rattus norvegicus OX=10116 GN=Hpx PE=1 SV=3 - [HEMO_RAT]	38.04	1	19	19	438	460	51.3183	7.6499
P17475	Alpha-1-antiproteinase OS=Rattus norvegicus OX=10116 GN=Serpina1 PE=1 SV=2 - [A1AT_RAT]	36.5	1	15	15	312	411	46.1065	6.07471
P14046	Alpha-1-inhibitor 3 OS=Rattus norvegicus OX=10116 GN=A1i3 PE=1 SV=1 - [A1I3_RAT]	36.43	1	13	49	2295	1477	163.67	6.03662
Q00715	Histone H2B type 1 OS=Rattus norvegicus OX=10116 PE=1 SV=2 - [H2B1_RAT]	36	2	6	6	46	125	13.9816	10.3599
P36953	Afamin OS=Rattus norvegicus OX=10116 GN=Afm PE=3 SV=1 - [AFAM_RAT]	35.86	1	22	22	157	608	69.29	6.21436
Q03626	Murinoglobulin-1 OS=Rattus norvegicus OX=10116 GN=Mug1 PE=2 SV=1 - [MUG1_RAT]	34.7	1	12	46	1867	1487	165.221	6.01123
P02767	Transthyretin OS=Rattus norvegicus OX=10116 GN=Ttr PE=1 SV=1 - [TTHY_RAT]	34.69	2	5	5	43	147	15.7099	6.16357
P04276	Vitamin D-binding protein OS=Rattus norvegicus OX=10116 GN=Gc PE=1 SV=3 - [VTDB_RAT]	34.45	1	18	18	158	476	53.509	5.85889
P05545	Serine protease inhibitor A3K OS=Rattus norvegicus OX=10116 GN=Serpina3k PE=1 SV=3 - [SPA3K_RAT]	34.13	2	9	13	175	416	46.5321	5.43994
P09006	Serine protease inhibitor A3N OS=Rattus norvegicus OX=10116 GN=Serpina3n PE=1 SV=3 - [SPA3N_RAT]	32.06	1	11	11	134	418	46.6223	5.46533
P02680	Fibrinogen gamma chain OS=Rattus norvegicus OX=10116 GN=Fgg PE=1 SV=3 - [FIBG_RAT]	31.69	1	17	17	196	445	50.6005	5.96045
Q01177	Plasminogen OS=Rattus norvegicus OX=10116 GN=Plg PE=2 SV=2 - [PLMN_RAT]	30.17	1	24	24	146	812	90.4769	7.07861
P24090	Alpha-2-HS-glycoprotein OS=Rattus norvegicus OX=10116 GN=Ahsg PE=1 SV=2 - [FETUA_RAT]	30.11	1	7	7	144	352	37.9582	6.50732
P05544	Serine protease inhibitor A3L OS=Rattus norvegicus OX=10116 GN=Serpina3l PE=1 SV=3 - [SPA3L_RAT]	29.3	2	10	14	247	413	46.2481	5.66846
P06399	Fibrinogen alpha chain OS=Rattus norvegicus OX=10116 GN=Fga PE=1 SV=3 - [FIBA_RAT]	29.16	1	24	24	293	782	86.6319	5.74463
P19939	Apolipoprotein C-I OS=Rattus norvegicus OX=10116 GN=Apoc1 PE=3 SV=1 - [APOC1_RAT]	28.41	1	3	3	12	88	9.85427	9.08545
P02651	Apolipoprotein A-IV OS=Rattus norvegicus OX=10116 GN=Apoa4 PE=1 SV=2 - [APOA4_RAT]	28.13	1	13	13	29	391	44.4287	5.22412
P23764	Glutathione peroxidase 3 OS=Rattus norvegicus OX=10116 GN=Gpx3 PE=2 SV=2 - [GPX3_RAT]	27.88	1	6	6	27	226	25.4088	8.11865
Q6IE52	Murinoglobulin-2 OS=Rattus norvegicus OX=10116 GN=Mug2 PE=1 SV=1 - [MUG2_RAT]	24.72	1	1	32	1216	1448	161.487	6.59521
Q99PS8	Histidine-rich glycoprotein OS=Rattus norvegicus OX=10116 GN=Hrg PE=1 SV=1 - [HRG_RAT]	24.19	1	11	11	85	525	59.0117	7.84033
Q9QX79	Fetuin-B OS=Rattus norvegicus OX=10116 GN=Fetub PE=2 SV=2 - [FETUB_RAT]	23.81	1	8	8	62	378	41.5359	7.09326
P04797	Glyceraldehyde-3-phosphate dehydrogenase OS=Rattus norvegicus OX=10116 GN=Gapdh PE=1 SV=3 - [G3P_RAT]	23.72	2	8	8	25	333	35.8052	8.03076
P60711	Actin, cytoplasmic 1 OS=Rattus norvegicus OX=10116 GN=Actb PE=1 SV=1 - [ACTB_RAT]	22.67	4	2	8	52	375	41.7097	5.47803
P62738	Actin, aortic smooth muscle OS=Rattus norvegicus OX=10116 GN=Acta2 PE=2 SV=1 - [ACTA_RAT]	22.55	6	2	8	55	377	41.9818	5.38916
P10959	Carboxylesterase 1C OS=Rattus norvegicus OX=10116 GN=Ces1c PE=1 SV=3 - [EST1C_RAT]	20.77	2	11	11	84	549	60.1365	5.73193
P05371	Clusterin OS=Rattus norvegicus OX=10116 GN=Clu PE=1 SV=2 - [CLUS_RAT]	20.58	1	7	7	17	447	51.3423	5.70654
P20759	Ig gamma-1 chain C region OS=Rattus norvegicus OX=10116 PE=1 SV=1 - [IGHG1_RAT]	20.55	1	2	5	54	326	35.9227	6.88818
P02761	Major urinary protein OS=Rattus norvegicus OX=10116 PE=1 SV=1 - [MUP_RAT]	19.89	1	4	4	14	181	20.7235	6.21436
P04638	Apolipoprotein A-II OS=Rattus norvegicus OX=10116 GN=Apoa2 PE=2 SV=1 - [APOA2_RAT]	19.61	1	2	2	17	102	11.4319	6.65381
P13635	Ceruloplasmin OS=Rattus norvegicus OX=10116 GN=Cp PE=1 SV=3 - [CERU_RAT]	19.07	2	20	20	131	1059	120.764	5.57959
P02764	Alpha-1-acid glycoprotein OS=Rattus norvegicus OX=10116 GN=Orm1 PE=2 SV=1 - [A1AG_RAT]	19.02	1	6	6	21	205	23.5601	5.90967
P02262	Histone H2A type 1 OS=Rattus norvegicus OX=10116 PE=1 SV=2 - [H2A1_RAT]	17.69	9	3	3	9	130	14.0689	10.9019
P08932	T-kininogen 2 OS=Rattus norvegicus OX=10116 PE=1 SV=2 - [KNT2_RAT]	17.67	1	2	10	53	430	47.6734	6.354
P19223	Carboxypeptidase B OS=Rattus norvegicus OX=10116 GN=Cpb1 PE=1 SV=1 - [CBPB1_RAT]	17.11	1	8	8	28	415	47.4854	5.68115
P20762	Ig gamma-2C chain C region OS=Rattus norvegicus OX=10116 PE=2 SV=1 - [IGG2C_RAT]	16.41	1	5	5	38	329	36.5484	8.22119
A4KWA8	C-type lectin domain family 2 member D6 OS=Rattus norvegicus OX=10116 GN=Clec2d6 PE=2 SV=1 - [CL2D6_RAT]	16.31	1	1	1	1	233	25.8608	8.17725
P23680	Serum amyloid P-component OS=Rattus norvegicus OX=10116 GN=Apcs PE=2 SV=2 - [SAMP_RAT]	15.79	1	3	3	7	228	26.1591	5.69385
Q63556	Serine protease inhibitor A3M (Fragment) OS=Rattus norvegicus OX=10116 GN=Serpina3m PE=2 SV=1 - [SPA3M_RAT]	15.78	1	5	6	13	412	46.0661	5.92236
P01048	T-kininogen 1 OS=Rattus norvegicus OX=10116 GN=Map1 PE=1 SV=2 - [KNT1_RAT]	15.58	1	3	7	36	430	47.7446	6.52197
P00689	Pancreatic alpha-amylase OS=Rattus norvegicus OX=10116 GN=Amy2 PE=2 SV=2 - [AMYP_RAT]	14.76	1	8	8	25	508	57.1408	8.07471
P62630	Elongation factor 1-alpha 1 OS=Rattus norvegicus OX=10116 GN=Eef1a1 PE=2 SV=1 - [EF1A1_RAT]	14.72	2	9	9	44	462	50.0821	9.01221
P20761	Ig gamma-2B chain C region OS=Rattus norvegicus OX=10116 GN=Igh-1a PE=1 SV=1 - [IGG2B_RAT]	14.71	1	5	5	31	333	36.4742	7.63525
P00564	Creatine kinase M-type OS=Rattus norvegicus OX=10116 GN=Ckm PE=1 SV=2 - [KCRM_RAT]	14.17	1	6	6	17	381	43.0178	7.06396
P18292	Prothrombin OS=Rattus norvegicus OX=10116 GN=F2 PE=1 SV=1 - [THRB_RAT]	14.1	2	9	9	32	617	70.3667	6.7124
P48199	C-reactive protein OS=Rattus norvegicus OX=10116 GN=Crp PE=1 SV=1 - [CRP_RAT]	13.91	1	2	2	38	230	25.4517	4.99561
P31211	Corticosteroid-binding globulin OS=Rattus norvegicus OX=10116 GN=Serpina6 PE=1 SV=2 - [CBG_RAT]	13.64	1	7	7	53	396	44.6423	4.98291
Q9WUW3	Complement factor I OS=Rattus norvegicus OX=10116 GN=Cfi PE=2 SV=1 - [CFAI_RAT]	13.08	2	7	8	12	604	67.2536	7.41553
P26644	Beta-2-glycoprotein 1 OS=Rattus norvegicus OX=10116 GN=Apoh PE=2 SV=2 - [APOH_RAT]	12.12	1	5	5	34	297	33.1751	8.22119
P04937	Fibronectin OS=Rattus norvegicus OX=10116 GN=Fn1 PE=1 SV=2 - [FINC_RAT]	12.11	1	25	25	83	2477	272.341	5.75732
P84245	Histone H3.3 OS=Rattus norvegicus OX=10116 GN=H3f3b PE=1 SV=2 - [H33_RAT]	11.76	2	2	2	5	136	15.3185	11.2681
P07632	Superoxide dismutase [Cu-Zn] OS=Rattus norvegicus OX=10116 GN=Sod1 PE=1 SV=2 - [SODC_RAT]	11.69	1	2	2	2	154	15.9018	6.354
P31722	Complement C1q subcomponent subunit C OS=Rattus norvegicus OX=10116 GN=C1qc PE=1 SV=2 - [C1QC_RAT]	11.43	1	2	2	3	245	25.6697	8.32373
P04646	60S ribosomal protein L35a OS=Rattus norvegicus OX=10116 GN=Rpl35a PE=3 SV=1 - [RL35A_RAT]	10.91	1	1	1	1	110	12.5457	10.8872
Q63514	C4b-binding protein alpha chain OS=Rattus norvegicus OX=10116 GN=C4bpa PE=2 SV=1 - [C4BPA_RAT]	10.75	1	7	7	15	558	62.225	7.21045
P63245	Receptor of activated protein C kinase 1 OS=Rattus norvegicus OX=10116 GN=Rack1 PE=1 SV=3 - [RACK1_RAT]	10.73	1	3	3	4	317	35.0546	7.69385
P08426	Cationic trypsin-3 OS=Rattus norvegicus OX=10116 GN=Try3 PE=2 SV=1 - [TRY3_RAT]	10.53	2	3	3	4	247	26.2518	7.48877
Q64240	Protein AMBP OS=Rattus norvegicus OX=10116 GN=Ambp PE=1 SV=1 - [AMBP_RAT]	10.32	1	3	3	15	349	38.826	5.99854
P00773	Chymotrypsin-like elastase family member 1 OS=Rattus norvegicus OX=10116 GN=Cela1 PE=1 SV=1 - [CELA1_RAT]	10.15	1	3	3	8	266	28.9571	8.47021
P55159	Serum paraoxonase/arylesterase 1 OS=Rattus norvegicus OX=10116 GN=Pon1 PE=1 SV=3 - [PON1_RAT]	10.14	1	4	4	14	355	39.3331	5.22412
Q62930	Complement component C9 OS=Rattus norvegicus OX=10116 GN=C9 PE=1 SV=1 - [CO9_RAT]	10.11	1	6	6	9	554	62.2406	5.69385
P23358	60S ribosomal protein L12 OS=Rattus norvegicus OX=10116 GN=Rpl12 PE=2 SV=1 - [RL12_RAT]	9.7	1	1	1	1	165	17.8346	9.42236
Q6P734	Plasma protease C1 inhibitor OS=Rattus norvegicus OX=10116 GN=Serping1 PE=2 SV=1 - [IC1_RAT]	9.33	1	4	4	8	504	55.5762	5.8335
Q78E65	Jun dimerization protein 2 OS=Rattus norvegicus OX=10116 GN=Jdp2 PE=1 SV=1 - [JDP2_RAT]	9.2	1	1	1	1	163	18.663	9.26123
P04916	Retinol-binding protein 4 OS=Rattus norvegicus OX=10116 GN=Rbp4 PE=1 SV=1 - [RET4_RAT]	8.96	1	2	2	6	201	23.2053	5.98584
P06238	Alpha-2-macroglobulin OS=Rattus norvegicus OX=10116 GN=A2m PE=2 SV=2 - [A2MG_RAT]	8.76	1	10	12	83	1472	163.682	6.29053
P08934	Kininogen-1 OS=Rattus norvegicus OX=10116 GN=Kng1 PE=2 SV=1 - [KNG1_RAT]	8.14	1	2	6	27	639	70.8888	6.80029
P00762	Anionic trypsin-1 OS=Rattus norvegicus OX=10116 GN=Prss1 PE=1 SV=1 - [TRY1_RAT]	8.13	1	1	1	61	246	25.9427	4.89404
P31721	Complement C1q subcomponent subunit B OS=Rattus norvegicus OX=10116 GN=C1qb PE=1 SV=2 - [C1QB_RAT]	7.91	2	2	2	5	253	26.5728	8.99756
P19804	Nucleoside diphosphate kinase B OS=Rattus norvegicus OX=10116 GN=Nme2 PE=1 SV=1 - [NDKB_RAT]	7.89	2	1	1	1	152	17.2719	7.44482
P10760	Adenosylhomocysteinase OS=Rattus norvegicus OX=10116 GN=Ahcy PE=1 SV=3 - [SAHH_RAT]	7.87	1	1	1	1	432	47.5072	6.53662
P62856	40S ribosomal protein S26 OS=Rattus norvegicus OX=10116 GN=Rps26 PE=3 SV=3 - [RS26_RAT]	7.83	1	1	1	1	115	13.0071	11.0044
P01015	Angiotensinogen OS=Rattus norvegicus OX=10116 GN=Agt PE=1 SV=1 - [ANGT_RAT]	7.76	1	3	3	8	477	51.9489	5.56689
P63324	40S ribosomal protein S12 OS=Rattus norvegicus OX=10116 GN=Rps12 PE=1 SV=2 - [RS12_RAT]	7.58	1	1	1	1	132	14.5156	7.23975
P60868	40S ribosomal protein S20 OS=Rattus norvegicus OX=10116 GN=Rps20 PE=3 SV=1 - [RS20_RAT]	7.56	1	1	1	2	119	13.3643	9.93506
P49242	40S ribosomal protein S3a OS=Rattus norvegicus OX=10116 GN=Rps3a PE=1 SV=2 - [RS3A_RAT]	7.2	1	2	2	3	264	29.9257	9.72998
P62963	Profilin-1 OS=Rattus norvegicus OX=10116 GN=Pfn1 PE=1 SV=2 - [PROF1_RAT]	7.14	1	1	1	1	140	14.9475	8.27979
P08649	Complement C4 OS=Rattus norvegicus OX=10116 GN=C4 PE=1 SV=3 - [CO4_RAT]	7.08	2	14	14	34	1737	192.042	7.32764
Q4KLZ6	Triokinase/FMN cyclase OS=Rattus norvegicus OX=10116 GN=Tkfc PE=1 SV=1 - [TKFC_RAT]	6.92	1	1	1	1	578	59.4063	7.51807
Q63416	Inter-alpha-trypsin inhibitor heavy chain H3 OS=Rattus norvegicus OX=10116 GN=Itih3 PE=2 SV=1 - [ITIH3_RAT]	6.76	1	7	7	17	887	99.0357	6.25244
P62250	40S ribosomal protein S16 OS=Rattus norvegicus OX=10116 GN=Rps16 PE=1 SV=2 - [RS16_RAT]	6.16	1	1	1	2	146	16.435	10.2134
P09812	Glycogen phosphorylase, muscle form OS=Rattus norvegicus OX=10116 GN=Pygm PE=1 SV=5 - [PYGM_RAT]	5.58	3	6	6	10	842	97.2118	7.32764
Q9EQV8	Carboxypeptidase N catalytic chain OS=Rattus norvegicus OX=10116 GN=Cpn1 PE=2 SV=1 - [CBPN_RAT]	5.03	1	2	2	2	457	51.9481	8.44092
P07338	Chymotrypsinogen B OS=Rattus norvegicus OX=10116 GN=Ctrb1 PE=1 SV=1 - [CTRB1_RAT]	4.94	1	2	2	5	263	27.8308	5.07178
P31720	Complement C1q subcomponent subunit A OS=Rattus norvegicus OX=10116 GN=C1qa PE=1 SV=2 - [C1QA_RAT]	4.9	1	1	1	1	245	25.9012	8.96826
P23562	Band 3 anion transport protein OS=Rattus norvegicus OX=10116 GN=Slc4a1 PE=1 SV=3 - [B3AT_RAT]	4.85	1	4	4	19	927	103.107	5.41455
P62083	40S ribosomal protein S7 OS=Rattus norvegicus OX=10116 GN=Rps7 PE=1 SV=1 - [RS7_RAT]	4.64	1	1	1	4	194	22.1133	10.0962
O08590	Membrane primary amine oxidase OS=Rattus norvegicus OX=10116 GN=Aoc3 PE=1 SV=4 - [AOC3_RAT]	4.46	1	1	1	1	763	84.9275	6.49365
P05197	Elongation factor 2 OS=Rattus norvegicus OX=10116 GN=Eef2 PE=1 SV=4 - [EF2_RAT]	4.43	1	4	4	8	858	95.2229	6.82959
P62836	Ras-related protein Rap-1A OS=Rattus norvegicus OX=10116 GN=Rap1a PE=1 SV=1 - [RAP1A_RAT]	4.35	2	1	1	1	184	20.9737	6.66846
P14630	Apolipoprotein M OS=Rattus norvegicus OX=10116 GN=Apom PE=1 SV=2 - [APOM_RAT]	4.21	1	1	1	5	190	21.4985	6.0874
O89044	DNA primase large subunit OS=Rattus norvegicus OX=10116 GN=Prim2 PE=2 SV=1 - [PRI2_RAT]	4.14	1	1	1	1	507	58.5657	8.39697
P62909	40S ribosomal protein S3 OS=Rattus norvegicus OX=10116 GN=Rps3 PE=1 SV=1 - [RS3_RAT]	4.12	1	1	1	3	243	26.6574	9.65674
P14272	Plasma kallikrein OS=Rattus norvegicus OX=10116 GN=Klkb1 PE=1 SV=1 - [KLKB1_RAT]	4.08	2	2	3	4	638	71.227	8.07471
P35704	Peroxiredoxin-2 OS=Rattus norvegicus OX=10116 GN=Prdx2 PE=1 SV=3 - [PRDX2_RAT]	4.04	1	1	1	1	198	21.7701	5.59229
Q62598	Dentin sialophosphoprotein OS=Rattus norvegicus OX=10116 GN=Dspp PE=1 SV=2 - [DSPP_RAT]	3.93	1	1	1	1	687	70.1392	4.11963
Q6P6T1	Complement C1s subcomponent OS=Rattus norvegicus OX=10116 GN=C1s PE=2 SV=2 - [C1S_RAT]	3.92	1	3	3	3	688	77.0218	4.76709
Q6IMF3	Keratin, type II cytoskeletal 1 OS=Rattus norvegicus OX=10116 GN=Krt1 PE=2 SV=1 - [K2C1_RAT]	3.84	3	2	2	4	625	64.7911	7.86963
Q6P6Q2	Keratin, type II cytoskeletal 5 OS=Rattus norvegicus OX=10116 GN=Krt5 PE=1 SV=1 - [K2C5_RAT]	3.82	3	2	2	4	576	61.7877	7.79639
P00774	Chymotrypsin-like elastase family member 2A OS=Rattus norvegicus OX=10116 GN=Cela2a PE=2 SV=1 - [CEL2A_RAT]	3.69	1	1	1	5	271	28.8664	8.60205
Q6IFW6	Keratin, type I cytoskeletal 10 OS=Rattus norvegicus OX=10116 GN=Krt10 PE=3 SV=1 - [K1C10_RAT]	3.61	4	1	2	2	526	56.4705	5.14795
P04642	L-lactate dehydrogenase A chain OS=Rattus norvegicus OX=10116 GN=Ldha PE=1 SV=1 - [LDHA_RAT]	3.61	2	1	1	2	332	36.4273	8.26514
Q6IFV3	Keratin, type I cytoskeletal 15 OS=Rattus norvegicus OX=10116 GN=Krt15 PE=1 SV=1 - [K1C15_RAT]	3.58	7	1	2	10	447	48.8401	4.85596
P35427	60S ribosomal protein L13a OS=Rattus norvegicus OX=10116 GN=Rpl13a PE=1 SV=2 - [RL13A_RAT]	3.45	1	1	1	3	203	23.4614	11.019
P19999	Mannose-binding protein A OS=Rattus norvegicus OX=10116 GN=Mbl1 PE=1 SV=1 - [MBL1_RAT]	3.36	1	1	1	1	238	25.2917	7.62061
Q64268	Heparin cofactor 2 OS=Rattus norvegicus OX=10116 GN=Serpind1 PE=1 SV=1 - [HEP2_RAT]	3.34	1	2	2	3	479	54.5169	6.96143
P06761	Endoplasmic reticulum chaperone BiP OS=Rattus norvegicus OX=10116 GN=Hspa5 PE=1 SV=1 - [BIP_RAT]	3.21	5	2	2	4	654	72.3024	5.16064
P04785	Protein disulfide-isomerase OS=Rattus norvegicus OX=10116 GN=P4hb PE=1 SV=2 - [PDIA1_RAT]	3.14	1	2	2	2	509	56.9157	4.93213
P25236	Selenoprotein P OS=Rattus norvegicus OX=10116 GN=Selenop PE=1 SV=2 - [SEPP1_RAT]	3.12	1	1	1	7	385	43.0658	7.35693
P70618	Mitogen-activated protein kinase 14 OS=Rattus norvegicus OX=10116 GN=Mapk14 PE=1 SV=3 - [MK14_RAT]	3.06	1	1	1	1	360	41.295	5.88428
P19222	Carboxypeptidase A2 OS=Rattus norvegicus OX=10116 GN=Cpa2 PE=1 SV=1 - [CBPA2_RAT]	2.88	1	1	1	1	417	46.8825	5.32568
P00731	Carboxypeptidase A1 OS=Rattus norvegicus OX=10116 GN=Cpa1 PE=2 SV=2 - [CBPA1_RAT]	2.63	1	1	1	2	419	47.1678	5.75732
Q62745	CD81 antigen OS=Rattus norvegicus OX=10116 GN=Cd81 PE=1 SV=1 - [CD81_RAT]	2.54	1	1	1	1	236	25.8711	5.51611
Q68FP1	Gelsolin OS=Rattus norvegicus OX=10116 GN=Gsn PE=1 SV=1 - [GELS_RAT]	2.44	1	2	2	5	780	86.0141	6.0874
Q8R2H5	Phosphatidylinositol-glycan-specific phospholipase D OS=Rattus norvegicus OX=10116 GN=Gpld1 PE=2 SV=1 - [PHLD_RAT]	2.37	1	2	2	2	843	93.7224	6.65381
P16617	Phosphoglycerate kinase 1 OS=Rattus norvegicus OX=10116 GN=Pgk1 PE=1 SV=2 - [PGK1_RAT]	2.16	1	1	1	1	417	44.51	7.89893
P38983	40S ribosomal protein SA OS=Rattus norvegicus OX=10116 GN=Rpsa PE=1 SV=3 - [RSSA_RAT]	2.03	3	1	1	1	295	32.8034	4.86865
Q5XIF6	Tubulin alpha-4A chain OS=Rattus norvegicus OX=10116 GN=Tuba4a PE=1 SV=1 - [TBA4A_RAT]	2.01	6	1	1	2	448	49.8924	5.05908
Q62862	Dual specificity mitogen-activated protein kinase kinase 5 OS=Rattus norvegicus OX=10116 GN=Map2k5 PE=1 SV=1 - [MP2K5_RAT]	1.56	1	1	1	10	448	50.1656	6.39209
P55314	Complement component C8 beta chain OS=Rattus norvegicus OX=10116 GN=C8b PE=2 SV=2 - [CO8B_RAT]	1.53	1	1	1	2	589	66.6235	8.04541
O35828	Coronin-7 OS=Rattus norvegicus OX=10116 GN=Coro7 PE=1 SV=2 - [CORO7_RAT]	1.52	1	1	1	1	922	100.719	5.89697
P07882	Bile salt-activated lipase OS=Rattus norvegicus OX=10116 GN=Cel PE=1 SV=2 - [CEL_RAT]	1.47	1	1	1	1	612	66.9974	5.56689
Q5GH61	Membrane transport protein XK OS=Rattus norvegicus OX=10116 GN=Xk PE=1 SV=1 - [XK_RAT]	1.35	2	1	1	2	445	51.0166	8.25049
Q66HD0	Endoplasmin OS=Rattus norvegicus OX=10116 GN=Hsp90b1 PE=1 SV=2 - [ENPL_RAT]	1.24	1	1	1	1	804	92.7134	4.80518
Q811M5	Complement component C6 OS=Rattus norvegicus OX=10116 GN=C6 PE=2 SV=1 - [CO6_RAT]	1.18	1	1	1	2	934	105.045	6.87354
Q5BJT7	Coiled-coil domain-containing protein 93 OS=Rattus norvegicus OX=10116 GN=Ccdc93 PE=1 SV=1 - [CCD93_RAT]	1.11	1	1	1	3	629	72.5906	7.60596
D3ZTE0	Coagulation factor XII OS=Rattus norvegicus OX=10116 GN=F12 PE=2 SV=1 - [FA12_RAT]	1.01	1	1	1	1	595	65.8007	7.45947
P15083	Polymeric immunoglobulin receptor OS=Rattus norvegicus OX=10116 GN=Pigr PE=1 SV=1 - [PIGR_RAT]	0.91	1	1	1	3	769	84.7452	5.19873
P85972	Vinculin OS=Rattus norvegicus OX=10116 GN=Vcl PE=1 SV=1 - [VINC_RAT]	0.84	1	1	1	1	1066	116.542	6.0874
P97536	Cullin-associated NEDD8-dissociated protein 1 OS=Rattus norvegicus OX=10116 GN=Cand1 PE=1 SV=1 - [CAND1_RAT]	0.81	1	1	1	1	1230	136.275	5.78271
P22985	Xanthine dehydrogenase/oxidase OS=Rattus norvegicus OX=10116 GN=Xdh PE=1 SV=3 - [XDH_RAT]	0.6	1	1	1	2	1331	146.149	7.25439
Q7TMA5	Apolipoprotein B-100 OS=Rattus norvegicus OX=10116 GN=Apob PE=1 SV=1 - [APOB_RAT]	0.48	1	2	2	4	4743	535.688	7.41553
P11442	Clathrin heavy chain 1 OS=Rattus norvegicus OX=10116 GN=Cltc PE=1 SV=3 - [CLH1_RAT]	0.48	1	1	1	1	1675	191.477	5.71924
P12785	Fatty acid synthase OS=Rattus norvegicus OX=10116 GN=Fasn PE=1 SV=3 - [FAS_RAT]	0.44	1	1	1	1	2505	272.478	6.39209
Q700K0	SCO-spondin OS=Rattus norvegicus OX=10116 GN=Sspo PE=2 SV=1 - [SSPO_RAT]	0.43	1	1	1	2	5141	550.275	5.57959
