# Supplementary material for: Acute pancreatitis promotes the generation of two different exosome populations
Source: Sci Rep. 2019 Dec 27;9:19887. doi: 10.1038/s41598-019-56220-5 (PMC6934470; doi:10.1038/s41598-019-56220-5)
Supplement: Supplementary file 2 — Table S2 [file 41598_2019_56220_MOESM2_ESM.xlsx]

## Sheet: Supl-Inf. III - GOA CC
Acute pancreatitis promotes the generation of two different exosome populations
Jiménez-Alesanco A1+, Marcuello M2+, Pastor-Jiménez M1, López-Puerto L1, Bonjoch L1, Gironella M2, Carrascal M3, Abian J3, de-Madaria E4, Closa D1*
Category	Term	Count	%	PValue	Genes	List Total	Pop Hits	Pop Total	Fold Enrichment	Bonferroni	Benjamini	FDR
GOTERM_CC_DIRECT	GO:0070062~extracellular exosome	104	69.7987	1.5261e-53	P25236, P11442, P02262, P55314, P19804, Q62930, P12785, P70618, P07632, P02650, P04937, Q6IFW6, Q5XIF6, P62963, P14630, P63245, Q66HD0, P62250, P06238, P05371, P08932, P35704, P12346, P09812, P06761, P62630, Q6P6Q2, P16617, Q64240, P84245, D3ZTE0, P02651, P62909, P62836, P20759, P17475, Q63416, P01015, P06399, P05197, P97536, Q9QX79, P19939, P15083, P14272, P31211, P23562, P36953, P23764, P10760,…	148	2646	18520	4.91839	3.11325e-51	1.03775e-51	1.91901e-50
GOTERM_CC_DIRECT	GO:0005615~extracellular space	87	58.3893	2.55028e-60	P22985, P08649, P15083, P25236, P05545, P05544, P14272, P00774, P31211, P00773, Q63556, P00731, P36953, P23764, Q7TMA5, P55314, Q6P734, P55159, P08650, P00564, P19223, P19222, P01026, P24090, P23680, P07632, P02650, P04937, P19999, Q6IFW6, P04638, P07882, P08426, P31722, P14630, Q700K0, O08590, P04276, P18292, P02680, P09006, P04639, P06238, P05371, P48199, P08932, Q6IE52, P20059, P08934, P12346,…	148	1316	18520	8.27261	5.20258e-58	2.60129e-58	3.20688e-57
GOTERM_CC_DIRECT	GO:0072562~blood microparticle	49	32.8859	6.0497e-72	P23562, P36953, P55159, Q6P734, Q62930, P24090, P01026, P02650, P23680, P04937, Q99PS8, P04638, P62963, P31722, P31721, P11517, P04276, P18292, P01946, P02680, P04639, P06238, P05371, P08932, P20059, P08934, P12346, Q64240, P01835, Q03626, Q6P6T1, P01048, P02091, P02651, P20759, Q68FP1, P02764, P06866, Q01177, P14480, Q6IMF3, P01015, P20760, P06399, P60711, P20761, P13635, Q63514, P02770	148	118	18520	51.9629	1.23414e-69	1.23414e-69	7.60725e-69
GOTERM_CC_DIRECT	GO:0016020~membrane	33	22.1477	0.000470375	P35427, P04797, P12346, P11442, P06761, P63324, P62630, P16617, P23562, P04642, O35828, P23358, P62909, Q62745, P62836, P62804, Q9WUW3, P12785, P02650, Q62862, P62083, Q6IMF3, Q6IFW6, P62963, P60711, P01946, P63245, Q66HD0, P97536, P05197, P38983, P62250, P60868	148	2201	18520	1.87617	0.091517	0.00435319	0.589871
GOTERM_CC_DIRECT	GO:0005576~extracellular region	31	20.8054	4.83961e-14	P48199, P08649, P05371, P15083, P25236, P12346, Q8R2H5, P14046, P55314, Q6P6T1, Q62930, P19222, Q68FP1, P06866, P02761, P23680, P02650, P07632, Q01177, Q63416, P04937, Q99PS8, P00762, P14630, P31722, Q63514, P09006, Q9QX79, P02770, P19939, P04639	148	714	18520	5.43304	9.87477e-12	2.46869e-12	6.08735e-11
GOTERM_CC_DIRECT	GO:0005829~cytosol	25	16.7785	0.00163318	P12785, P22985, P02761, P05371, P07632, P70618, P49242, P35704, P04797, Q62862, P62630, P16617, P10760, P07882, P04642, P60711, O35828, P04276, P63245, Q66HD0, P05197, P38983, P62909, P62836, Q68FP1	148	1590	18520	1.96753	0.283546	0.0132491	2.03436
GOTERM_CC_DIRECT	GO:0031012~extracellular matrix	16	10.7383	1.78353e-09	P04785, P05371, P07632, P02650, P23680, P06761, Q62598, P04937, Q6IMF3, P26644, P18292, Q66HD0, P05197, P38983, P62804, P24090	148	254	18520	7.88253	3.6384e-07	5.19772e-08	2.24272e-06
GOTERM_CC_DIRECT	GO:0005925~focal adhesion	16	10.7383	6.22614e-07	P04785, P35427, P49242, P11442, P06761, P62083, P85972, P62963, P60711, P19804, P23358, Q66HD0, Q62745, P62909, P62250, Q68FP1	148	396	18520	5.05597	0.000127005	1.05844e-05	0.000782909
GOTERM_CC_DIRECT	GO:0043234~protein complex	15	10.0671	0.000368753	P05371, P04916, P07632, P02767, P23680, P11442, P85972, P84245, P07882, P60711, P02770, P62804, P24090, P62738, Q68FP1	148	611	18520	3.07206	0.0724786	0.00417124	0.462703
GOTERM_CC_DIRECT	GO:0009986~cell surface	15	10.0671	0.000374839	P05371, P02650, Q01177, P12346, P14480, P06761, P23562, Q64240, P26644, P07882, P06399, O08590, P02680, P02651, P04639	148	612	18520	3.06704	0.0736299	0.00381677	0.470324
GOTERM_CC_DIRECT	GO:0043209~myelin sheath	13	8.72483	4.08906e-08	P07632, P35704, P04797, P11442, P06761, P62630, P60711, P19804, P01946, P02091, P02770, P62836, Q68FP1	148	191	18520	8.51705	8.34164e-06	8.34167e-07	5.14182e-05
GOTERM_CC_DIRECT	GO:0005623~cell	11	7.38255	3.71026e-08	P08932, P70618, P20059, P35704, P08650, P13635, Q5GH61, P12346, P18292, P01048, P85972	148	119	18520	11.5671	7.5689e-06	8.40992e-07	4.6655e-05
GOTERM_CC_DIRECT	GO:0043231~intracellular membrane-bounded organelle	11	7.38255	0.0477202	P07882, Q8R2H5, Q01177, Q7TMA5, P08934, P55159, P04797, O08590, P01048, P11442, Q64240	148	688	18520	2.00071	0.999953	0.215955	45.928
GOTERM_CC_DIRECT	GO:0034364~high-density lipoprotein particle	9	6.04027	2.97491e-13	P04638, Q8R2H5, P02650, P14630, P55159, P02651, P04639, P19939, P26644	148	17	18520	66.248	6.06981e-11	1.21396e-11	3.74145e-10
GOTERM_CC_DIRECT	GO:0022627~cytosolic small ribosomal subunit	9	6.04027	2.18614e-06	P49242, P01946, P62083, P63324, P62856, P38983, P62250, P62909, P60868	148	107	18520	10.5254	0.000445873	3.4305e-05	0.00274894
GOTERM_CC_DIRECT	GO:0034361~very-low-density lipoprotein particle	8	5.36913	3.12824e-11	P04638, P02650, P14630, Q7TMA5, P02651, P04639, P19939, P26644	148	17	18520	58.8871	6.38161e-09	1.0636e-09	3.93364e-08
GOTERM_CC_DIRECT	GO:0009897~external side of plasma membrane	8	5.36913	0.00551133	P04785, P01835, P20760, P06399, P20761, P14480, P02680, P20759	148	267	18520	3.74937	0.676133	0.0368833	6.71347
GOTERM_CC_DIRECT	GO:1903561~extracellular vesicle	7	4.69799	2.69013e-06	P06399, P02650, P55314, P14480, P11442, P04639, P85972	148	50	18520	17.5189	0.000548637	3.91984e-05	0.00338268
GOTERM_CC_DIRECT	GO:0030529~intracellular ribonucleoprotein complex	7	4.69799	0.000392362	P35427, P49242, P60711, P04797, P62083, P05197, P62909	148	120	18520	7.29955	0.0769368	0.00380501	0.492261
GOTERM_CC_DIRECT	GO:0042627~chylomicron	6	4.02685	1.3083e-08	P04638, P02650, Q7TMA5, P02651, P04639, P26644	148	11	18520	68.2555	2.66892e-06	3.33616e-07	1.64513e-05
GOTERM_CC_DIRECT	GO:0042470~melanosome	6	4.02685	0.000752452	P04785, P12785, P10760, P11442, P06761, Q66HD0	148	90	18520	8.34234	0.142349	0.00637783	0.942069
GOTERM_CC_DIRECT	GO:0005913~cell-cell adherens junction	6	4.02685	0.0557873	P12785, P62963, P04642, P06761, P05197, P85972	148	259	18520	2.89888	0.999992	0.243323	51.4137
GOTERM_CC_DIRECT	GO:0034366~spherical high-density lipoprotein particle	5	3.3557	1.3091e-07	P04638, P05371, P14630, P55159, P04639	148	7	18520	89.3822	2.67053e-05	2.42778e-06	0.000164614
GOTERM_CC_DIRECT	GO:0005840~ribosome	5	3.3557	0.0311545	P35427, P23358, P62083, P62250, P62909	148	149	18520	4.19917	0.99843	0.160126	32.8329
GOTERM_CC_DIRECT	GO:0005769~early endosome	5	3.3557	0.089889	P02650, O08590, P12346, P62836, Q5BJT7	148	213	18520	2.93744	1	0.347529	69.4066
GOTERM_CC_DIRECT	GO:0005577~fibrinogen complex	4	2.68456	1.67532e-05	P06399, P14480, P02680, P04937	148	7	18520	71.5058	0.00341184	0.000227819	0.0210644
GOTERM_CC_DIRECT	GO:0042571~immunoglobulin complex, circulating	4	2.68456	0.00020786	P01835, P20760, P20761, P20759	148	15	18520	33.3694	0.0415212	0.00249147	0.261061
GOTERM_CC_DIRECT	GO:0015935~small ribosomal subunit	4	2.68456	0.00187121	P63245, P38983, P62250, P60868	148	31	18520	16.1465	0.317563	0.0140516	2.32766
GOTERM_CC_DIRECT	GO:0005581~collagen trimer	4	2.68456	0.0120537	P31722, P31721, P31720, P19999	148	60	18520	8.34234	0.915744	0.0743964	14.1434
GOTERM_CC_DIRECT	GO:0005788~endoplasmic reticulum lumen	4	2.68456	0.0149519	P04785, P06761, Q66HD0, P10959	148	65	18520	7.70062	0.953728	0.0889228	17.2572
GOTERM_CC_DIRECT	GO:0005882~intermediate filament	4	2.68456	0.0175295	Q6IFV3, P19804, Q6IFW6, Q6P6Q2	148	69	18520	7.25421	0.972887	0.100674	19.939
GOTERM_CC_DIRECT	GO:0045095~keratin filament	4	2.68456	0.0249924	Q6IFV3, Q6IMF3, Q6IFW6, Q6P6Q2	148	79	18520	6.33596	0.994277	0.137156	27.2588
GOTERM_CC_DIRECT	GO:0000786~nucleosome	4	2.68456	0.0329543	P84245, Q00715, P02262, P62804	148	88	18520	5.68796	0.998926	0.160779	34.3852
GOTERM_CC_DIRECT	GO:0005604~basement membrane	4	2.68456	0.0378823	P12346, P38983, P02770, P04937	148	93	18520	5.38216	0.999621	0.178772	38.4679
GOTERM_CC_DIRECT	GO:0005938~cell cortex	4	2.68456	0.0804148	P62963, P06399, P14480, P02680	148	127	18520	3.94126	1	0.328148	65.1515
GOTERM_CC_DIRECT	GO:0034365~discoidal high-density lipoprotein particle	3	2.01342	0.00018675	P02650, P14630, P04639	148	3	18520	125.135	0.0373838	0.00237845	0.234577
GOTERM_CC_DIRECT	GO:0031838~haptoglobin-hemoglobin complex	3	2.01342	0.000371551	P06866, P01946, P02091	148	4	18520	93.8514	0.0730081	0.00398207	0.466207
GOTERM_CC_DIRECT	GO:0005579~membrane attack complex	3	2.01342	0.000616023	P55314, Q811M5, Q62930	148	5	18520	75.0811	0.118127	0.00545063	0.771868
GOTERM_CC_DIRECT	GO:0031232~extrinsic component of external side of plasma membrane	3	2.01342	0.00169806	P02650, Q01177, P12346	148	8	18520	46.9257	0.292981	0.013246	2.11438
GOTERM_CC_DIRECT	GO:0034362~low-density lipoprotein particle	3	2.01342	0.00270072	P02650, P14630, Q7TMA5	148	10	18520	37.5405	0.424026	0.0195104	3.34347
GOTERM_CC_DIRECT	GO:0034663~endoplasmic reticulum chaperone complex	3	2.01342	0.00392002	P04785, P06761, Q66HD0	148	12	18520	31.2838	0.551235	0.0272513	4.81898
GOTERM_CC_DIRECT	GO:0005833~hemoglobin complex	3	2.01342	0.00613991	P11517, P01946, P02091	148	15	18520	25.027	0.715323	0.0397188	7.45219
GOTERM_CC_DIRECT	GO:0031091~platelet alpha granule	3	2.01342	0.00613991	P06399, P14480, P02680	148	15	18520	25.027	0.715323	0.0397188	7.45219
GOTERM_CC_DIRECT	GO:0002102~podosome	3	2.01342	0.0250336	P60711, P85972, Q68FP1	148	31	18520	12.1099	0.994326	0.13382	27.2975
GOTERM_CC_DIRECT	GO:0005793~endoplasmic reticulum-Golgi intermediate compartment	3	2.01342	0.0845694	P04785, P06761, P04937	148	61	18520	6.15419	1	0.336132	67.0804
GOTERM_CC_DIRECT	GO:0097452~GAIT complex	2	1.34228	0.031376	P35427, P04797	148	4	18520	62.5676	0.998501	0.157295	33.0258
GOTERM_CC_DIRECT	GO:0034363~intermediate-density lipoprotein particle	2	1.34228	0.031376	P02650, Q7TMA5	148	4	18520	62.5676	0.998501	0.157295	33.0258
GOTERM_CC_DIRECT	GO:0030686~90S preribosome	2	1.34228	0.0912243	P62083, P38983	148	12	18520	20.8559	1	0.345719	69.9662
